# Supplementary material for: Designing Stable Bacillus anthracis Antigens with a View to Recombinant Anthrax Vaccine Development
Source: Pharmaceutics. 2022 Apr 6;14(4):806. doi: 10.3390/pharmaceutics14040806 (PMC9025368; doi:10.3390/pharmaceutics14040806)
Supplement: Supplementary file 1 [file pharmaceutics-14-00806-s001.zip]

Archive with 1 entries (1 files):
- pharmaceutics-1634389-supplementary.pdf
